# Supplementary material for: Putative avian teeth from the Late Cretaceous of Alberta, Canada, are more likely from crocodilians
Source: PLoS One. 2023 Mar 28;18(3):e0283581. doi: 10.1371/journal.pone.0283581 (PMC10047536; doi:10.1371/journal.pone.0283581)
Supplement: S1 File — (XLSX) [file pone.0283581.s002.xlsx]

## Sheet: Sheet1
at 5x magnification		Crown Measurements (mm)						Basal Measurements (mm)
Specimen Number	Morphotype	CH (Crown height)	FABL (Fore-aft basal length)	(BC) Basal constriction	AL (Apical length)	MAL (anterior apical distance)	AD (Apical distance)	CBW (Crown basal width)	ACBW (Anterior crown basal width)	PCBW (Posterior crown basal width)	CBL (Crown basal length)
UALVP B52.4	8	3.35	2.26	2.21	3.59	0.27	1.31	0.8	0.88	0.89	2.38
Milk River Fm.
UALVP 483	5	4.54	2.2	1.86	4.7	0.48	1.54	1.16	0.94	1	2.2
Milk River Fm.
TMP 95.151.21	3	2.02	1.62	1.51	2.42	0.19	0.96	0.91	0.77	0.93	1.62
DPF; DPP
TMP 86.6.2	3	2.2	1.96	1.71	2.48	0.19	1.5	0.76	0.71	0.71	1.96
HCF
TMP 81.31.96	1	2.46	2.33	2.31	3.2	0.21	1.46	0.8	0.87	0.86	1.94
HCF; Tolma; Sebechosucid?
TMP 2000.45.52	5	4.87	3.08	3.03	5.57	0.63	2.59	1.82	1.39	1.47	3.26
HCF; Dry Isl. L2204
TMP 86.45.27	5	2.56	1.71	1.64	2.89	0.24	1.06	0.94	0.85	0.25	1.81
DPF; DPP; BB 54
TMP 86.21.68	5	2.9	2.03	1.96	3.24	0.33	1.8	1.06	0.96	0.89	2.01
DPF; DPP
TMP 2000.53.10	3	2.55	2.14	2.08	2.8	0.27	1.04	0.98	0.96	0.9	2.14
?
TMP 86.9.96 10	2	2.56	1.98	1.88	2.95	0.23	1.18	1.02	0.9	0.85	1.98
DPF; DPP
TMP 2003.57.2	5	3.4	2.28	2.16	3.69	0.4	1.15	1.09	1.08	1.06	2.31
HCF;HSC
TMP 2009.22.92	1	4.08	3.28	3.11	4.48	0.44	1.91	0.89	1.06	0.96	3.33
SCO
TMP 97.96.26	1	3.06	2.6	2.55	3.49	0.21	1.61	0.69	0.78	0.77	2.63
DPF; Cretin?
TMP 86.33.56	5	3.98	2.5	2.34	4.32	0.36	2.1	1.09	1.16	1.01	2.5
DPF; DPP
TMP 94.144.114	4	1.25	1.07	0.86	1.14	0.09	0.45	0.53	0.5	0.46	1.07
JURI; Devil's Coulee
TMP 2001.36.6	3	2.3	2.01	1.71	2.64	0.24	0.99	0.82	0.72	0.66	2.01
OLDM; Milk River
TMP 87.158.76	2	2.76	2.33	2.26	3.19	0.32	1.62	0.8	0.84	0.81	2.33
DPF; DPP; Pumposaur Microsite
TMP 96.1.14	7	2.43	1.48	1.46	2.56	0.11	0.73	0.81	0.72	0.71	1.5
DPF; DPP; BB 105
TMP 2009.22.91	3	1.54	1.37	1.27	1.87	0.21	0.91	0.57	0.55	0.54	1.37
SCO; I(L2202)
TMP 99.24.152 20	1	3.69	3.48	3.43	4.15	0.41	1.16	1.07	1.21	1.21	3.71
DPF; Onefour (L1108)
TMP 95.177.79A	9	1.81	1.24	1.15	2.08	0.21	0.84	0.71	0.61	0.64	1.26
MANC BB 100?
TMP 95.177.79B	3	2.42	1.98	1.76	2.68	0.22	1.11	0.81	0.74	0.73	1.98
MANC BB 100?
TMP 95.174.52	2	1.8	1.87	1.64	2.14	0.25	1.17	0.68	0.6	0.55	1.88
DPF; Ken's site
TMP 96.62.63	3	2.07	1.57	1.48	2.32	0.17	1.14	0.71	0.68	0.66	1.57
OLDM; ADS
TMP 95.184.20A	1	3.95	3.42	3.4	4.31	0.36	1.94	1.04	1.15	0.96	3.69
DPF; LCZ; MR#2
TMP 95.184.20B	8	3.97	2.63	2.53	4.31	0.25	1.63	0.95	0.98	0.98	2.7
TMP 95.184.20C	8	3.68	2.34	2.29	3.88	0.16	1.2	0.72	0.88	0.86	2.58
TMP 95.181.60A	2	2.38	1.87	1.63	2.69	0.19	1.24	0.82	0.75	0.73	1.87
DPF; DPP; U2; BB 101
TMP 95.181.60B	7	2.53	1.74	1.57	2.58	0.16	0.87	1.05	0.93	0.88	1.74
TMP 95.181.60C 30	5	2.8	1.68	1.62	2.94	0.18	1.19	0.88	0.8	0.78	1.68
TMP 95.181.60D	9	3.93	2.66	2.62	4.23	0.32	1.73	1.12	1.21	1.15	2.66
TMP 95.181.60E	2	2.76	2.25	1.87	3.06	0.26	1.51	0.87	0.8	0.72	2.25
TMP 95.181.60F	9	3.23	2.12	1.95	3.46	0.22	1.2	1.12	1.11	1	2.12
TMP 95.181.60G	2	1.81	1.51	1.35	1.98	0.23	0.98	0.64	0.67	0.58	1.51
TMP 95.181.60H	2	2.31	1.75	1.59	2.53	0.26	1.26	0.91	0.85	0.84	1.75
TMP 95.181.60J	9	2	1.44	1.31	2.37	0.23	1.48	0.69	0.56	0.58	1.44
TMP 87.4.46	5	3.12	1.96	1.87	3.48	0.22	1.57	0.98	0.99	0.9	1.96
DPF; DPP; JMC 1044
TMP 96.62.54A	4	2.65	2.15	1.98	3.34	0.28	0.86	0.9	0.98	0.76	2.15
OLDM; CS
TMP 96.62.54B	3	2.02	1.64	1.5	2.52	0.26	1.38	0.76	0.73	0.63	1.64
TMP 2014.6.244A 40	10	2.01	1.49	1.43	2.36	0.2	1.17	0.65	0.69	0.59	1.55
St MRivF; Microsite
TMP 96.62.52A	3	2.21	1.68	1.55	2.6	0.18	1.16	0.9	0.79	0.73	1.68
OLDM; HAS
TMP 96.62.52B	6	3.14	2.26	2.12	3.37	0.34	1.19	1	1.01	0.91	2.26
TMP 96.62.50A	11	0.95	1.18	0.96	1.28	0.21	0.58	0.61	0.5	0.47	1.18
OLDM; Wendy's site
TMP 96.62.51	5	2.51	1.65	1.5	2.81	0.22	0.91	0.69	0.74	0.65	1.65
OLDM; E2
TMP 96.62.58	2	2.76	2.1	1.89	3.12	0.24	1.37	0.82	0.8	0.75	2.1
OLDM; CN-2
TMP 96.62.55B	5	3.11	1.99	1.82	3.62	0.33	1.62	1.04	0.96	0.93	1.99
OLDM; SPS
TMP 2000.6.21	2	2.47	2.04	1.74	2.58	0.22	1.1	0.84	0.8	0.7	2.04
DPF; Tony's site
TMP 96.62.55C	5	3.41	2.38	2.18	3.75	0.38	2.04	1.11	1.09	1.01	2.38
OLDM; ORS?
TMP 96.62.56A	3	1.72	1.32	1.21	2.03	0.18	0.86	0.66	0.63	0.58	1.32
OLDM; PHR-1
TMP 96.62.62 50	5	2.47	1.7	1.57	3.07	0.34	1.83	0.88	0.82	0.74	1.7
OLDM; PHR-93-2
TMP 96.62.53A	3	1.82	1.75	1.51	2.26	0.2	1.35	0.75	0.63	0.61	1.75
OLDM; CN-1
TMP 96.62.53B	3	2.26	1.79	1.61	2.59	0.24	1.97	0.74	0.69	0.68	1.79
TMP 95.168.13A	3	1.64	1.44	1.33	1.86	0.12	0.81	0.67	0.63	0.54	1.44
DPF; Dave's site; BB 117
TMP 95.168.13B	10	2.32	1.49	1.37	2.56	0.21	1.19	0.81	0.68	0.68	1.49
TMP 2009.163.81A	1	2.36	2.35	2.35	2.87	0.22	1.34	0.63	0.69	0.72	2.46
SCO; Dry Island; Thero knob
TMP 2009.163.81B	6	2.2	1.58	1.57	2.3	0.26	0.58	0.65	0.64	0.63	1.69
TMP 2003.89.33	6	3.84	3.06	3.04	4.41	0.42	2.06	1.01	1.07	0.95	3.38
SCO; Leth coal zone (BSL)
TMP 2015.15.1	1	2.44	1.92	1.76	2.66	0.27	1.05	0.68	0.82	0.78	1.92
HSF; L2835 site 1
TMP 95.143.57	3	1.89	1.57	1.42	2.03	0.22	1.04	0.73	0.7	0.58	1.57
DPF; DPP BB135
TMP 2009.137.19 60	1	2.77	2.58	2.33	2.9	0.24	0.88	0.88	0.93	0.93	2.58
HSF; L2835 site 1
TMP 86.177.8		4.18	4.19	3.67	5.77	1.06	4.37	1.65	1.63	1.43	4.19
Troodon sp.
TMP 88.91.28		4.37	3.07	2.84	5.08	0.6	2.63	1.13	1.14	1.01	3.07
R. isosceles
UAM_PV93.2.133_2		2.21	1.61	1.51	2.86	0.32	0.81	0.9	0.82	0.73	1.61
Ichthyornis
YPM 1206B		1.32	0.9	0.99	1.81	0.38	1.49	0.73	0.59	0.55	1.09
Hesperornis
UAM2 R949A		1.32	1.48	1.31	1.7	0.25	0.75	1.19	1.07	1.03	1.73
out of jaw
UAM2 R949B		1.89	1.27	1.1	1.98	0.07	0.56	0.87	0.75	0.72	1.52
out of jaw
UAM2 R949C		2.19	1.46	1.21	2.25	0.16	0.75	1.13	0.92	0.91	1.46
UAM2 R949D		1.28	1.09	0.95	1.41	0.05	0.57	0.78	0.64	0.62	1.09
UAM2 R949E		1.34	1.1	0.91	1.38	0.05	0.55	0.81	0.7	0.64	1.1
uncatalogued A	8	3.55	2.18	2.24	3.78	0.42	1.4	0.75	0.91	0.9	2.49
uncatalogued B	8	2.98	1.95	1.89	3.19	0.41	1.32	0.84	0.97	0.96	1.98
uncatalogued C	10	3.47	1.98	1.93	3.68	0.25	1.15	0.82	0.93	0.81	2.03
uncatalogued D	1	2.54	2.5	2.47	2.98	0.33	1.2	0.74	0.89	0.86	2.93
Caiman A		2.29	2.11	1.93	2.41	0.14	1.11	1.75	1.42	1.39	2.54
Caiman B		2.93	3.1	2.82	3.38	0.35	1	1.8	1.74	1.61	3.55
Caiman C		3.03	2.42	2.29	3.23	0.32	1.34	1.75	1.42	1.39	2.54
Caiman D		1.88	2.88	2.66	2.25	0.17	1.35	1.74	1.65	1.59	2.95
UALVP 54259 A		4.9	4.69	4.58	5.63	0.41	2.55	3.34	3.02	2.9	5.29
DPP
TMP 86.8.74 A		2.21	2.47	2.34	2.54	0.23	1.17	1.43	1.28	1.27	2.47
TMP 86.8.74 B		1.89	1.76	1.68	2.1	0.13	0.88	1.15	0.97	0.95	1.76
TMP 86.8.74 C		2.07	2.03	1.94	2.27	0.21	1.01	1.47	1.34	1.25	2.03
TMP 86.8.74 D		2.08	2.1	2.03	2.32	0.23	0.98	1.27	1.2	1.18	2.01
Croc mid 3		2	2.02	1.76	2.15	0.14	1.03	0.73	0.69	0.66	2.02
(Dumont et al., 2016)
Croc mid 4		1.53	1.86	1.57	1.78	0.22	0.84	0.71	0.85	0.69	1.86
(Dumont et al., 2016)
Croc mid 1		2.28	1.88	1.67	2.39	0.16	0.78	0.7	0.73	0.72	1.88
(Dumont et al., 2016)
